# Supplementary material for: Solving the riddle by puzzling it out: overcoming the challenges of harm–benefit analysis by assembling a compound model and practice-oriented tool
Source: Front Vet Sci. 2025 Dec 11;12:1593954. doi: 10.3389/fvets.2025.1593954 (PMC12739955; doi:10.3389/fvets.2025.1593954)
Supplement: Supplementary file 1 [file Supplementary_file_1.zip]

Archive with 2 entries (1 files):
- Supplementary Material/
- Supplementary Material/Appendix 1.PDF
